# Supplementary material for: Cellulose Nanofibers/Pectin/Pomegranate Extract Nanocomposite as Antibacterial and Antioxidant Films and Coating for Paper
Source: Polymers (Basel). 2022 Oct 30;14(21):4605. doi: 10.3390/polym14214605 (PMC9659057; doi:10.3390/polym14214605)
Supplement: Supplementary file 1 [file polymers-14-04605-s001.zip]

Archive with 1 entries (1 files):
- polymers-2000977-supplementary.pdf
